# Supplementary material for: Genome-wide association study of cooking-caused grain expansion in rice (Oryza sativa L.)
Source: Front Plant Sci. 2023 Aug 30;14:1250854. doi: 10.3389/fpls.2023.1250854 (PMC10498926; doi:10.3389/fpls.2023.1250854)
Supplement: Supplementary file 4 [file Table_1.xlsx]

## Sheet: Table S1
Table S1 345 rice accessions used in this study
ID in 3K project	Accession name	Original country	Groupa
CX11	GUMEI 2	China	GJ-adm
CX16	Yuan jing 7	China	GJ-tmp
CX17	YUEXIANGZHAN	China	XI-adm
CX18	ZAOXIAN 14	China	XI-1A
CX19	ZHONG 413	China	XI-adm
CX20	ZIHUI 100	China	XI-adm
CX24	TKM 9	India	XI-adm
CX26	Amol3(Sana)	Iran	XI-1B
CX30	MR185	Malaysia	XI-1B
CX31	Hnankar	Myanmar	XI-1B
CX32	Manauthukha	Myanmar	GJ-adm
CX34	Bg 300	Srilanka	XI-adm
CX35	Bg 94-1	Srilanka	XI-adm
CX37	OM997	Vietnam	XI-1B
CX43	IR66897B	Philippines	XI-1B
CX44	IR58025B	Philippines	XI-1B
CX46	Pusa(Basmati 1)	India	admix
CX47	DIANJING	China	GJ-tmp
CX50	Ai Zi DAO	China	XI-1B
CX53	JIANGXISIMIAO	China	XI-adm
CX60	Basmati	India	XI-1B
CX63	Jhona 349	India	cA(Aus)
CX76	BG304	Srilanka	XI-1B
CX77	Lemont	United States	GJ-trp
CX78	M401	United States	GJ-tmp
CX79	Cs94	Vietnam	XI-1B
CX80	OM1706	Vietnam	XI-1B
CX82	X22	Vietnam	XI-1B
CX84	X23	Vietnam	XI-adm
CX85	C71	Vietnam	XI-adm
CX86	C70	Vietnam	XI-adm
CX88	HUANYANGZHAN	China	XI-1A
CX90	Chhomromg	Nepal	XI-1B
CX91	Govind	India	XI-1B
CX92	UPR 191-66	India	XI-1B
CX100	Palung 2	Nepal	XI-1B
CX108	Ziri	India	admix
CX109	Dacca6	Philippines	GJ-adm
CX117	IR65600-27-1-2-2	Philippines	XI-adm
CX119	P59279	Unknown	XI-adm
CX121	Guang122	China	XI-1B
CX122	Tai-Zhong-Xian 10	China	XI-adm
CX125	CAOZHAO-2	China	XI-1B
CX126	IRBB60	Philippines	XI-1B
CX131	ZALE	Myanmar	XI-1A
CX133	ZHENSHAN 97	China	XI-1A
CX134	IRBB7	Philippines	XI-1B
CX149	Karnal Local	India	cB(Bas)
CX150	Chorofa	Philippines	XI-1B
CX162	TN1	China	XI-1A
CX165	WUYUJING 3	China	GJ-tmp
CX213	SHENNONG 89366	China	GJ-tmp
CX214	BAXINUODAO	Brazil	GJ-trp
CX219	FL478	Philippines	XI-adm
CX225	IR77298-14-1-2	Philippines	XI-1B
CX226	IR06G113	Philippines	XI-1B
CX228	Bala	India	XI-adm
CX233	IR58821-23-1-3-1	Philippines	XI-adm
CX234	IR62266-42-6-2	Philippines	XI-adm
CX237	B6136-3-TB-0-1-5	Philippines	XI-1B
CX238	BW311-9	Philippines	XI-1B
CX243	IR47686-6-2-1-1	Philippines	GJ-trp
CX248	KinandangPatong	Philippines	GJ-trp
CX267	IET1444	India	XI-adm
CX269	IAC165	Brazil	GJ-trp
CX281	IR68897B	Philippines	XI-1B
CX307	HP121	China	GJ-adm
CX316	MR39	China	admix
CX317	MR19	China	GJ-tmp
CX318	HEIHEAIHUI	China	XI-adm
CX329	JINGCHUANG 1	China	GJ-tmp
CX330	YUEGUANG	Japan	GJ-tmp
CX341	HUA 565	China	XI-adm
CX342	WANXIAN 763	China	XI-adm
CX345	YUNJING 23	China	GJ-tmp
CX346	SAGC－4	China	XI-adm
CX347	SAGC－7	China	XI-adm
CX349	KCD1	Unknown	XI-adm
CX350	WUYUJING 20	China	GJ-tmp
CX351	053A-3	China	GJ-tmp
CX352	BD007	China	GJ-trp
CX353	CAU1	China	GJ-adm
CX355	YUNLU 102	China	GJ-trp
CX359	YUNLU 103	China	GJ-trp
CX360	Y075	Unknown	XI-1B
CX361	G341	Unknown	XI-1B
CX362	YZX1	Unknown	XI-1B
CX363	YZX2	Unknown	XI-adm
CX366	GANWANXIAN 37	China	XI-adm
CX367	HAOGELAO	China	GJ-trp
CX368	N22	India	cA(Aus)
CX371	NERICA 1	Africa	GJ-trp
CX373	NERICA 8	Africa	GJ-trp
CX375	NERICA-L-1	Africa	XI-1B
CX378	HUHANG 15	China	XI-1B
CX384	FENGZA	China	GJ-tmp
CX386	NPT-114	China	XI-adm
CX389	JINGYUAN 85	China	GJ-tmp
CX391	YJ30	China	GJ-tmp
CX393	HUANGSIZHAN	China	XI-1B
CX394	MOLIZHANXUAN	China	XI-1B
CX395	YSBR1	China	admix
CX396	GUANGDONG 194	Japan	GJ-tmp
CX399	Matatag2	Philippines	XI-1B
CX403	IR64a	Philippines	XI-1B
CX548	ZHONGJIAN 100	China	XI-adm
IRIS_313-7641	B 6144-MR-6-0-0	Indonesia	XI-adm
IRIS_313-7684	IR 1561-228-3-3	Philippines	XI-adm
IRIS_313-7690	IR 2344-P1 PB-9-3-2B	Philippines	XI-adm
IRIS_313-7691	IR 28	Philippines	XI-1B
IRIS_313-7699	IR 57924-24	Philippines	XI-adm
IRIS_313-7770	SAMBALA MALO	Mali	XI-1B
IRIS_313-7773	SEBERANG MR77	Mali	XI-1B
IRIS_313-7797	UPL RI-7	Philippines	XI-adm
IRIS_313-7807	WAS 170-B-B-1-1	Senegal	XI-1B
IRIS_313-7808	WAS 173-B-B-6-2-2	Senegal	XI-1B
IRIS_313-7809	WAS 174-B-3-5	Senegal	XI-adm
IRIS_313-7815	WAS 198-B-3-1-3	Senegal	XI-1B
IRIS_313-7816	WAS 199-B-1-2-1	Senegal	XI-1B
IRIS_313-7819	WAS 203-B-B-2-4-1	Senegal	XI-1B
IRIS_313-7820	WAS 206-B-B-2-2-1	Senegal	XI-1B
IRIS_313-7824	WAS 21-B-B-20-4-3-3	Senegal	XI-1B
IRIS_313-7826	WAS_33-B-B-15-1-4-5	Senegal	XI-1B
IRIS_313-7832	WAS 63-22-5-9-10-1	Senegal	XI-1B
IRIS_313-7902	IR 63380-16	Philippines	GJ-trp
IRIS_313-7922	IRAT 234	GUF-BRA	GJ-trp
IRIS_313-7924	IRAT 335	Bolivia	GJ-trp
IRIS_313-8003	IR 47686-09-01-B-1	Philippines	GJ-trp
IRIS_313-8023	RIZZOTTO 51-1	Italy	GJ-adm
IRIS_313-8024	RIBE 253	Italy	GJ-tmp
IRIS_313-8027	ANSEATICO	Italy	GJ-adm
IRIS_313-8029	GRITNA	Italy	GJ-adm
IRIS_313-8031	RUBINO	Italy	GJ-adm
IRIS_313-8032	PIEMONTE	Italy	GJ-tmp
IRIS_313-8037	DORELLA	Italy	GJ-adm
IRIS_313-8039	LOTO	Italy	GJ-tmp
IRIS_313-8052	SMERALDO	Italy	GJ-tmp
IRIS_313-8053	RUBIDIO	Italy	GJ-adm
IRIS_313-8058	91 UPLA	Argentina	GJ-trp
IRIS_313-8060	77 UPLA	Argentina	GJ-trp
IRIS_313-8061	75 UPLA	Argentina	GJ-trp
IRIS_313-8062	80 UPLA	Argentina	GJ-trp
IRIS_313-8063	104 UPLA	Argentina	GJ-trp
IRIS_313-8064	32 UPLA	Argentina	GJ-trp
IRIS_313-8065	SAMBA	Italy	GJ-trp
IRIS_313-8066	GHIBLI	Italy	GJ-tmp
IRIS_313-8067	MEDUSA	Italy	XI-1B
IRIS_313-8068	ORIONE	Italy	XI-adm
IRIS_313-8074	GOOLARAH	Australia	GJ-trp
IRIS_313-8076	PELDE	Australia	GJ-trp
IRIS_313-8090	MARENY	Spain	GJ-tmp
IRIS_313-8096	SR 113	Spain	GJ-tmp
IRIS_313-8105	THAIPERLA	United States	GJ-tmp
IRIS_313-8109	CAMPINO	Portugal	GJ-tmp
IRIS_313-8113	ESCARLATE	Portugal	GJ-tmp
IRIS_313-8115	FAMILIA 181	Portugal	GJ-adm
IRIS_313-8126	PLOVDIV 24	Bulgaria	GJ-tmp
IRIS_313-8127	POLIZESTI 28	Bulgaria	GJ-tmp
IRIS_313-8141	SELN 244 A6-20	Australia	GJ-tmp
IRIS_313-8160	CT 58	Colombia	GJ-tmp
IRIS_313-8161	CNA 4081	Brazil	XI-1B
IRIS_313-8165	CIGALON	France	GJ-tmp
IRIS_313-8166	CALENDAL	France	GJ-adm
IRIS_313-8168	ARLESIENNE	France	GJ-adm
IRIS_313-8177	AUGUSTO	Italy	GJ-adm
IRIS_313-8180	DELLMONT	United States	GJ-trp
IRIS_313-8184	FRAGRANCE	Italy	admix
IRIS_313-8186	JACINTO	United States	GJ-trp
IRIS_313-8192	L 205	United States	GJ-trp
IRIS_313-8193	LACASSINE	United States	GJ-trp
IRIS_313-8195	LUXOR	Italy	GJ-adm
IRIS_313-8202	REXMONT	United States	GJ-trp
IRIS_313-8208	LUSITO IRRADIADO 859-85-2	Portugal	GJ-tmp
IRIS_313-8209	ALEXANDROS	Greece	GJ-trp
IRIS_313-8214	MELAS	Greece	GJ-adm
IRIS_313-8218	SAKHA 103	Egypt	GJ-tmp
IRIS_313-8252	JAGLI BORO	Bangladesh	cA(Aus)
IRIS_313-8265	CO 39	India	XI-adm
IRIS_313-8342	KURULU WEE(WHITE)	Srilanka	cA(Aus)
IRIS_313-8390	SUFAID 246	Pakistan	cA(Aus)
IRIS_313-8392	IR 2003-P7-7-4-2	Philippines	XI-1B
IRIS_313-8400	RIKUTO NORIN MOCHI 20	Japan	GJ-trp
IRIS_313-8412	FEI GAI 122	China	XI-adm
IRIS_313-8433	CHANG LE SAN SHU ZAO	China	XI-1A
IRIS_313-8434	TEBONNET	United States	GJ-trp
IRIS_313-8444	M 203	United States	GJ-tmp
IRIS_313-8554	ARC 11959	India	cA(Aus)
IRIS_313-8641	AUS 439	Bangladesh	cA(Aus)
IRIS_313-8665	M 7	United States	GJ-tmp
IRIS_313-8669	CALROSE 76	United States	GJ-adm
IRIS_313-8721	HOLOI BASH(SOLOI BASH)	Bangladesh	cA(Aus)
IRIS_313-8771	SIMUL KHURI	India	cA(Aus)
IRIS_313-8789	LALSAITA	Bangladesh	cA(Aus)
IRIS_313-8859	E ZI 96	China	XI-1A
IRIS_313-8903	BPI 76 NON-SENSITIVE(GREEN)	Philippines	XI-3
IRIS_313-8914	E 2040	China	XI-adm
IRIS_313-8963	BATHURI	Bangladesh	cA(Aus)
IRIS_313-9065	PAI-CHUEH-CHIU-LIU	China	XI-1A
IRIS_313-9137	ARC 10100	India	cA(Aus)
IRIS_313-9204	CHI-SHENG-TAO	China	XI-1A
IRIS_313-9482	E 2024	China	XI-1B
IRIS_313-9522	RPW9-4(SS1)	India	XI-adm
IRIS_313-9570	NX 3533	China	XI-adm
IRIS_313-9604	RPA5929(K 45)	India	XI-adm
IRIS_313-9610	DANGAR	India	cA(Aus)
IRIS_313-9626	KALIA	Bangladesh	cA(Aus)
IRIS_313-9641	BEGUM	India	cA(Aus)
IRIS_313-9701	TAICHUNG 65	China	GJ-tmp
IRIS_313-9708	TSAI-YUAN-CHON	China	XI-1A
IRIS_313-9730	BA SHI ZAO	China	XI-1A
IRIS_313-9778	GENIT	Argentina	admix
IRIS_313-9782	BENLLOK	Peru	GJ-tmp
IRIS_313-9822	CRILLO LA FRIA	Venezuela	XI-1A
IRIS_313-9917	CHANDINA	Srilanka	XI-1B
IRIS_313-9922	IRI 339	South Korea	XI-1B
IRIS_313-9937	ROCCA	Italy	GJ-tmp
IRIS_313-9940	TIKAL 3	Guatemala	XI-1B
IRIS_313-9966	CICA 9	Colombia	XI-1B
IRIS_313-9970	RACE PeruMAL	Srilanka	XI-2
IRIS_313-9996	SUWEON 295	South Korea	GJ-tmp
IRIS_313-10000	SUWEON 311	South Korea	XI-1B
IRIS_313-10040	MILYANG 77	South Korea	XI-1B
IRIS_313-10056	HOKURIKU 52	Japan	GJ-sbtrp
IRIS_313-10065	JAERAERYUKDO	South Korea	GJ-trp
IRIS_313-10083	BETIS	Spain	GJ-tmp
IRIS_313-10093	CHEONJUDO	South Korea	GJ-tmp
IRIS_313-10097	MAEKJO	South Korea	GJ-tmp
IRIS_313-10148	CAUVERY	India	XI-adm
IRIS_313-10161	BR-IRGA-409	Brazil	XI-1B
IRIS_313-10167	IR 56	Philippines	XI-adm
IRIS_313-10170	MIN ZAO 6	China	XI-1A
IRIS_313-10226	TONG GU HONG	China	XI-adm
IRIS_313-10234	PSBRC50	Philippines	XI-1B
IRIS_313-10268	FONAIAP 2	Venezuela	XI-adm
IRIS_313-10293	ECIA 24-107-1	Cuba	XI-1B
IRIS_313-10294	IR 21015-72-3-3-3-1	Philippines	XI-adm
IRIS_313-10300	CT 9506-18-7-1T-2	Colombia	XI-adm
IRIS_313-10301	IRGA 959-1-2-2F-4-1-4A-6-CA-6X	Brazil	XI-adm
IRIS_313-10353	HP 3319-2WX-6-4-1-B	South Korea	XI-adm
IRIS_313-10366	IR 65483-111-5-9-2-11	Philippines	XI-adm
IRIS_313-10373	IR 68333-R-R-B-19	Philippines	GJ-tmp
IRIS_313-10379	IR 73688-57-2	Philippines	GJ-tmp
IRIS_313-10380	IR 73690-7-2-1-1-3-2-2-1	Philippines	cA(Aus)
IRIS_313-10385	IR 75870-5-8-5-B-1	Philippines	XI-1B
IRIS_313-10392	IR 77390-1-6-4-19-1-B	Philippines	XI-1B
IRIS_313-10397	IRGA 318-11-6-9-2B	Colombia	XI-1B
IRIS_313-10401	IRGA 370-42-1-1F-C-1	Colombia	XI-1B
IRIS_313-10403	IRGA 659-1-2-2-2	Colombia	XI-adm
IRIS_313-10423	YN 1353-3	Myanmar	XI-adm
IRIS_313-10453	LU TAO 2	China	GJ-adm
IRIS_313-10469	KINUGASAWASE	Japan	GJ-tmp
IRIS_313-10504	HSIEH-DAU	China	XI-1A
IRIS_313-10534	D 204-1	India	cA(Aus)
IRIS_313-10570	CHUSEI HONEN	Japan	GJ-tmp
IRIS_313-10585	UKON-NISHIKI	Japan	admix
IRIS_313-10598	DD126	Bangladesh	cA(Aus)
IRIS_313-10603	UCP122	Bangladesh	cA(Aus)
IRIS_313-10631	SHINCHIKU-IKU 97	China	GJ-tmp
IRIS_313-10642	SACHIKAZE	Japan	GJ-tmp
IRIS_313-10662	KAHATAWEE	Srilanka	XI-2
IRIS_313-10677	DEWAMINORI	Japan	GJ-tmp
IRIS_313-10737	GHAIYA	Nepal	cA(Aus)
IRIS_313-10753	ZACATEPEC	United States	XI-1B
IRIS_313-10849	ARC 7001	India	cA(Aus)
IRIS_313-10925	KAMULI	Nepal	cA(Aus)
IRIS_313-10928	KHAO' SIM	Thailand	XI-3
IRIS_313-10930	PANKHIRAJ	Bangladesh	cA(Aus)
IRIS_313-10932	China 1039 MUTANT(DWARF)	China	XI-1A
IRIS_313-10966	HURANG ARISO LUTA	Brazil	XI-adm
IRIS_313-10969	India DULAR(NO. ORDEM 7)	Brazil	cA(Aus)
IRIS_313-11014	CHAKILA	Bangladesh	cA(Aus)
IRIS_313-11015	HANPA	Bangladesh	cA(Aus)
IRIS_313-11024	BEGMI 135	Pakistan	cA(Aus)
IRIS_313-11028	MOTIA	Pakistan	cA(Aus)
IRIS_313-11035	ZIRA SHAHI	Pakistan	admix
IRIS_313-11048	AUS 171	Bangladesh	cA(Aus)
IRIS_313-11050	AUS 233	Bangladesh	cA(Aus)
IRIS_313-11058	AUS_329	Bangladesh	cA(Aus)
IRIS_313-11111	SAITA	Bangladesh	cA(Aus)
IRIS_313-11152	AC74	India	XI-1A
IRIS_313-11170	LAL TAURA	India	cA(Aus)
IRIS_313-11171	M 142	India	cA(Aus)
IRIS_313-11174	SLO 19	India	cA(Aus)
IRIS_313-11175	SONA AUS	India	cA(Aus)
IRIS_313-11197	K 17-9-1-1	India	XI-adm
IRIS_313-11213	NARIKEL BADI	Bangladesh	cA(Aus)
IRIS_313-11232	R 146	India	cA(Aus)
IRIS_313-11243	RATNAGIRI 45-2	India	admix
IRIS_313-11290	ARC 6579	India	admix
IRIS_313-11324	KALABOKRI	Bangladesh	cA(Aus)
IRIS_313-11348	AUS PADDY(RED)	India	cA(Aus)
IRIS_313-11355	CN44-40-7	India	XI-adm
IRIS_313-11374	W 398	India	cA(Aus)
IRIS_313-11428	MARANHAO BRANCO	Brazil	GJ-trp
IRIS_313-11431	C 166-135	Philippines	XI-3
IRIS_313-11441	NALA	Philippines	GJ-trp
IRIS_313-11456	KOLAMBA	India	cA(Aus)
IRIS_313-11462	SALSI	India	cA(Aus)
IRIS_313-11479	VANKALI	India	GJ-trp
IRIS_313-11510	A 69-1	Srilanka	XI-adm
IRIS_313-11580	TAI ZHOU XIAN	China	XI-adm
IRIS_313-11602	MALCHI	India	cA(Aus)
IRIS_313-11619	UPRH166	India	cA(Aus)
IRIS_313-11622	JUAN YE LAI	China	XI-1A
IRIS_313-11636	NCS271 A	India	cA(Aus)
IRIS_313-11639	NCS349	India	XI-adm
IRIS_313-11655	SI WAN 14	China	GJ-tmp
IRIS_313-11664	CUN GU NUO	China	XI-adm
IRIS_313-11666	LONG GE 33	China	XI-adm
IRIS_313-11667	LUO AI ZAO 3	China	XI-1A
IRIS_313-11689	DECHANGBYEO	South Korea	GJ-tmp
IRIS_313-11698	TAIPEI 167	China	cB(Bas)
IRIS_313-11727	HONG YANG ZAO 3	China	XI-1A
IRIS_313-11731	QING TAI AI	China	XI-adm
IRIS_313-11732	QING ZAO 3	China	XI-1A
IRIS_313-11737	CHUNDI	India	cA(Aus)
IRIS_313-11738	PAUNDRI	India	XI-2
IRIS_313-11745	AN FU ZHAN	China	XI-1A
IRIS_313-11746	E 2070	China	XI-1A
IRIS_313-11747	E 4197	China	XI-adm
IRIS_313-11748	GAO JIAO YING GAN ZHAN	China	XI-adm
IRIS_313-11753	XIANG CHANG ZAO	China	XI-1A
IRIS_313-11763	PJ110	Cameroon	XI-adm
IRIS_313-11795	DA GU AI 7	China	XI-1A
IRIS_313-11801	FAN WU	China	XI-adm
IRIS_313-11809	MHARAKA	Kenya	cA(Aus)
IRIS_313-11865	HUO QING	China	XI-1A
IRIS_313-11866	JIANG ER ZAO	China	XI-1A
IRIS_313-11868	LIU LI YOU	China	XI-1A
IRIS_313-11871	SAN ZHAO QI	China	XI-1A
IRIS_313-11884	TIAN DAO DAO	China	XI-1A
IRIS_313-11951	MIAO ZHAN	China	XI-1A
IRIS_313-11960	PORONG	Indonesia	XI-1B
IRIS_313-11968	ZHAO DAN AI	China	XI-1A
IRIS_313-11978	IR 5657-33-2	Philippines	XI-1B
IRIS_313-11980	HSINCHU AI CHIO CHIENG	China	XI-1A
IRIS_313-12053	FACAGRO 406	Burundi	XI-adm
IRIS_313-12054	HUA 24	China	GJ-tmp
IRIS_313-12232	TE SAN AI 2	China	XI-adm
IRIS_313-12271	BATIBATIKAN	Philippines	GJ-trp
IRIS_313-12273	AIJIAONANTE	China	XI-1A
IRIS_313-12329	CHAO DO	Laos	XI-adm
IRIS_313-15896	FEDEARROZ 50	Colombia	XI-1B
IRIS_313-15901	IR 77298-14-1-2-10	Philippines	XI-1B
IRIS_313-15906	IR 73571-3B-11-3-K2	Philippines	XI-adm
Note: a cA(Aus): Aus, Boro adn Rayada ecotypes from Bangladesh and India; cB(Bas): Basmati and Sadri aromatic varieties; GJ-adm: admixture components <0.65 within O.sativa Xian group; GJ-sbtrp: varieties from South Asian subtropical ; GJ-tmp: varieties from primarily East Asian temperate; GJ-trp: varieties from Southeast Asian tropical; XI-1A: varieties from East Asia; XI-1B: varieties of diverse…

## Sheet: Table S2
Table S2 Reliable QTNs for GBEI, GLEI and GREI detected in single-environment analysis
Trait	Enviornment	QTN name	SNP Marker	Chromosome	Position (bp)	Average LOD	Average r^2 (%)	Average -log10(P)	Methods	MAF
GBEI	E1	qGBEI-1.3s	1:43083360	1	43083360	4.2206	4.0022	4.9437	2,7	0.3397
GBEI	E1	qGBEI-2.1s	2:3864853	2	3864853	4.62375	4.25815	5.67827	1,2,3,5	0.172
GREI	E1	qGREI-2.2s	2:19642336	2	19642336	4.3667	2.176	5.13555	2,5	0.0875
GBEI	E1	qGBEI-2.4s	2:20946677	2	20946677	5.539	3.9401	19.8432	1,7	0.0681
GREI	E2	qGREI-2.4s	2:21178254	2	21178254	3.8492	0.00185	4.5932	3,7	0.0783
GBEI	E2	qGBEI-2.5s	2:24248402	2	24248402	3.8443	5.1981	11.4417	1,4	0.3609
GREI	E2	qGREI-2.5s	2:24263381	2	24263381	5.0214	3.65685	5.81815	4,6	0.287
GLEI	E1	qGLEI-2.1s	2:24264276	2	24264276	4.93425	1.05115	3.8455	1,5	0.1971
GREI	E1	qGREI-2.6s	2:24706458	2	24706458	4.77935	0.87545	5.56625	3,5	0.1304
GLEI	E1, E2	qGLEI-3.3s	3:2521638	3	2521638	4.70607	3.88007	5.41283	1,2,3,5,6,7-E1; 3-E2	0.3673
GREI	E1	qGREI-3.3s	3:12635022	3	12635022	3.93865	1.6881	4.6865	3,7	0.1725
GLEI	E2	qGLEI-3.4s	3:13195006	3	13195006	4.54045	0.1032	5.3172	3,5	0.3275
GREI	E2	qGREI-3.4s	3:15578729	3	15578729	8.44915	3.85015	8.84999	1,6	0.1093
GBEI	E2	qGBEI-3.2s	3:16253553	3	16253553	4.4456	3.8422	4.80383	1,4	0.4681
GLEI	E1	qGLEI-3.5s	3:16774870	3	16774870	4.5265	4.39935	5.30185	5,6	0.1304
GREI	E1	qGREI-3.6s	3:16774870	3	16774870	8.7091	7.27933	9.60695	2,3,5,6	0.1312
GREI	E1	qGREI-3.9s	3:35669404	3	35669404	8.30465	1.29385	8.71463	1,5	0.1725
GLEI	E1	qGLEI-4.1s	4:3588481	4	3588481	8.7395	5.22863	5.13117	1,4,6	0.3609
GBEI	E1	qGBEI-4.2s	4:4989680	4	4989680	8.41003	5.16553	9.00544	1,5	0.3957
GREI	E1	qGREI-4.5s	4:31566026	4	31566026	6.25005	2.71655	6.61478	1,4	0.4739
GBEI	E2	qGBEI-4.5s	4:33337078	4	33337078	4.15623	2.32993	4.9129	3,5,7	0.1551
GLEI	E2	qGLEI-5.1s	5:546477	5	546477	6.006	1.54655	4.5685	1,5	0.4768
GLEI	E1	qGLEI-5.2s	5:864285	5	864285	14.2895	7.21125	6.4243	1,3	0.4623
GREI	E2	qGREI-5.1s	5:3432349	5	3432349	3.94585	2.6563	4.6933	3,5	0.2739
GBEI	E1	qGBEI-5.3s	5:5369111	5	5369111	4.24023	5.26147	5.00127	3,4,6	0.2449
GREI	E1, E2	qGREI-5.2s	5:5369111	5	5369111	7.34366	7.7158	8.01664	1-E1; 2,3,6,7-E2	0.1458
GBEI	E1, E2	qGBEI-5.4s	5:5378228	5	5378228	6.83515	3.52315	7.24002	1-E2; 7-E1	0.4
GLEI	E2	qGLEI-5.3s	5:5405156	5	5405156	4.57425	3.8331	5.34685	4,6	0.2971
GLEI	E1	qGLEI-5.4s	5:5446382	5	5446382	3.52855	4.4176	4.2543	3,4	0.4783
GREI	E1	qGREI-5.4s	5:5448736	5	5448736	12.0708	3.72907	12.7353	1,2,3,5	0.1458
GBEI	E2	qGBEI-5.5s	5:8150444	5	8150444	4.5887	5.31098	5.36102	2,5,6,7	0.1181
GBEI	E2	qGBEI-5.6s	5:10476860	5	10476860	3.4823	2.24785	5.47493	5,7	0.0522
GREI	E1, E2	qGREI-5.6s	5:14585838	5	14585838	6.1497	2.11245	6.14947	1-E1, E2	0.0522
GREI	E2	qGREI-5.8s	5:25726382	5	25726382	12.8811	3.49975	13.3141	1,5	0.113
GBEI	E1	qGBEI-5.7s	5:27297932	5	27297932	6.03565	2.48095	6.41678	1,5	0.2884
GREI	E1	qGREI-5.9s	5:27327288	5	27327288	10.0858	5.8801	10.5765	1,4,7	0.158
GBEI	E2	qGBEI-5.8s	5:28237254	5	28237254	3.70555	2.49475	5.63606	3,7	0.058
GREI	E1	qGREI-6.1s	6:1769224	6	1769224	6.85957	1.49217	7.71977	3,5,6	0.3536
GLEI	E2	qGLEI-6.4s	6:25062099	6	25062099	4.78446	4.01905	5.70665	1,2,3,4,5	0.4286
GREI	E2	qGREI-6.4s	6:25062099	6	25062099	4.3061	0.727802	5.0715	4,5	0.429
GREI	E2	qGREI-6.5s	6:26722833	6	26722833	6.78297	8.98143	7.62353	2,3,4	0.3761
GLEI	E2	qGLEI-6.6s	6:27293352	6	27293352	8.4726	2.52097	9.00807	1,2,5	0.102
GREI	E2	qGREI-7.2s	7:12676718	7	12676718	5.22254	4.03736	6.0232	2,3,5,6,7	0.0743
GBEI	E2	qGBEI-7.1s	7:20204736	7	20204736	5.62135	5.2052	6.26742	3,4	0.1275
GREI	E1	qGREI-7.3s	7:22250413	7	22250413	5.596	2.80265	6.4102	3,5	0.0928
GLEI	E1	qGLEI-7.1s	7:23128093	7	23128093	4.65065	1.57615	5.00463	1,3	0.2768
GREI	E2	qGREI-8.2s	8:9487709	8	9487709	6.545	1.6641	6.94764	1,3	0.4609
GREI	E2	qGREI-8.3s	8:18189902	8	18189902	6.328	3.43607	7.17143	4,5,6	0.4942
GLEI	E1	qGLEI-8.2s	8:18476476	8	18476476	4.6609	0.51455	5.43765	5,7	0.0638
GREI	E1	qGREI-8.4s	8:19883043	8	19883043	3.5873	3.15165	4.31535	2,6	0.1545
GBEI	E2	qGBEI-8.2s	8:26866843	8	26866843	5.27885	5.0207	4.94689	3,4	0.2638
GREI	E2	qGREI-8.6s	8:26879832	8	26879832	4.1913	4.33125	4.94735	2,5	0.2813
GLEI	E1	qGLEI-9.2s	9:970865	9	970865	3.36505	0.15865	4.0823	3,5	0.0667
GBEI	E2	qGBEI-9.1s	9:6066508	9	6066508	4.20515	3.0807	5.39139	3,4,6	0.2841
GBEI	E2	qGBEI-9.2s	9:6739808	9	6739808	5.79945	3.6619	6.6017	5,7	0.3522
GBEI	E2	qGBEI-9.4s	9:10116506	9	10116506	6.28275	4.56465	7.12215	2,7	0.0496
GBEI	E1	qGBEI-9.5s	9:10867259	9	10867259	4.3073	2.759	5.0731	5,6	0.3261
GLEI	E1	qGLEI-9.3s	9:15353754	9	15353754	6.48715	3.27335	6.86656	1,4	0.4493
GBEI	E2	qGBEI-9.7s	9:22751972	9	22751972	4.95695	1.7036	5.7473	3,5	0.1696
GBEI	E1	qGBEI-10.2s	10:11962384	10	11962384	9.8452	5.2791	10.7755	2,3,5,6	0.4708
GBEI	E1	qGBEI-11.1s	11:3918552	11	3918552	5.4725	7.3607	6.13884	2,4	0.3878
GBEI	E1	qGBEI-11.2s	11:5636418	11	5636418	6.7087	2.47457	7.21906	1,3,7	0.1261
GBEI	E2	qGBEI-11.3s	11:6917489	11	6917489	7.24935	2.2985	8.10665	2,3	0.4038
GLEI	E1	qGLEI-11.1s	11:15343460	11	15343460	7.6188	5.8028	8.02862	1,2	0.465
GBEI	E2	qGBEI-11.4s	11:17804385	11	17804385	6.25645	2.51958	7.09227	2,3,5,7	0.0875
GREI	E1	qGREI-11.2s	11:19331698	11	19331698	14.8608	1.50233	15.3477	1,3,5	0.0536
GBEI	E1	qGBEI-11.5s	11:20842247	11	20842247	3.93915	3.3378	4.6875	2,3	0.1429
GBEI	E1	qGBEI-11.6s	11:21272042	11	21272042	13.6451	2.3443	14.0236	1,7	0.0565
GBEI	E1	qGBEI-11.9s	11:25017396	11	25017396	6.67636	2.82692	7.30725	1,2,3,5,7	0.2405
GLEI	E1	qGLEI-11.5s	11:25612853	11	25612853	4.34165	2.4307	5.1084	2,5	0.0743
GLEI	E2	qGLEI-11.6s	11:26535409	11	26535409	3.9248	0.789867	4.66623	4,5,6	0.4391
GBEI	E1	qGBEI-12.2s	12:3167804	12	3167804	4.15787	5.96653	4.91517	2,3,6	0.4417
GBEI	E2	qGBEI-12.3s	12:16260780	12	16260780	12.1889	4.03405	13.4998	1,3	0.071
GREI	E1	qGREI-12.2s	12:17530184	12	17530184	4.3264	2.00015	5.09157	2,3,5,6	0.1647
GBEI	E2	qGBEI-12.4s	12:17914239	12	17914239	5.12725	4.84265	6.55414	2,4,6,7	0.1283
GREI	E1	qGREI-12.4s	12:21298165	12	21298165	3.96093	1.4119	4.70763	3,5,6	0.1478
GBEI	E1	qGBEI-12.6s	12:21307637	12	21307637	4.36503	2.7889	5.13113	3,4,5	0.1768
GLEI	E1	qGLEI-12.2s	12:21338863	12	21338863	3.21515	1.52905	3.9238	3,6	0.1014
Note: E1: 2017. E2: 2018. r^2, coefficient of determination. MAF, minor allele frequency. Mehod: 1, 3VmrMLM; 2, mrMLM; 3, FASTmrMLM; 4, FASTmrEMMA; 5, pLARmEB; 6, pKWmEB; 7, ISIS EM-BLASSO. QTNs exhibiting pleiotropic effects were highlighted in orange. QTNs detected by both single- and two-environment analyses were highlighted in green. QTNs detected by single-enviroment analysis and also by two…

## Sheet: Table S3
Table S3 QTNs of GBEI, GLEI and GREI detected in two-environment analysis
Trait	QTN name	SNP Marker	Chromosome	Position (bp)	LOD (Q)	Add	Dom	Variance	r^2 (%)	P-value	Significance	MAF
GLEI	qGLEI-1.1t	1:1969886	1	1969886	7.004	-0.0011	-0.0788	0.0006	1.5932	9.91313e-08	SIG	0.1246
GLEI	qGLEI-1.2t	1:18030722	1	18030722	4.2052	-0.0063	0.2444	0.0004	1.0356	6.23608e-05	SUG	0.05507
GBEI	qGBEI-1.1t	1:20024417	1	20024417	6.749	0.0121	0.1218	0.0006	1.3483	1.78322e-07	SIG	0.1217
GBEI	qGBEI-1.2t	1:22966267	1	22966267	15.5411	0.0438	-0.0748	0.0005	1.0844	2.88062e-16	SIG	0.05217
GLEI	qGLEI-1.3t	1:35875120	1	35875120	17.3136	-0.0409	0.0244	0.0005	1.4982	4.8648e-18	SIG	0.08551
GBEI	qGBEI-1.4t	1:43188743	1	43188743	14.9493	0.0438	-0.0015	0.0011	2.526	1.1252e-15	SIG	0.1884
GREI	qGREI-2.1t	2:611544	2	611544	6.0226	-0.0003	0.0742	0.0003	1.1575	9.49817e-07	SUG	0.1667
GBEI	qGBEI-2.3t	2:7515407	2	7515407	8.5892	-0.0168	-0.212	0.0007	1.6542	2.57708e-09	SIG	0.08406
GLEI	qGLEI-2.2t	2:24264276	2	24264276	10.769	-0.0318	0.0219	0.0006	1.8095	1.70391e-11	SIG	0.1971
GLEI	qGLEI-2.3t	2:25410353	2	25410353	6.6882	0.0124	-0.1162	0.0006	1.7328	2.05153e-07	SIG	0.4058
GLEI	qGLEI-3.1t	3:1750639	3	1750639	5.4487	-0.0053	0.0906	0.0005	1.3514	3.56047e-06	SUG	0.4435
GLEI	qGLEI-3.2t	3:2521638	3	2521638	6.6712	-0.0241	-0.0339	0.0005	1.5322	2.13327e-07	SIG	0.3681
GREI	qGREI-3.1t	3:9438871	3	9438871	7.4795	0.0034	-0.1249	0.0004	1.5235	3.31712e-08	SIG	0.2014
GREI	qGREI-3.2t	3:12471369	3	12471369	7.6572	0.0207	-0.0211	0.0002	0.7907	2.20354e-08	SIG	0.1377
GBEI	qGBEI-3.1t	3:12524531	3	12524531	15.0263	0.0437	-0.0222	0.0018	4.0347	9.42543e-16	SIG	0.4
GREI	qGREI-3.5t	3:16706516	3	16706516	16.0751	0.0305	-0.028	0.0009	3.3466	8.42271e-17	SIG	0.4348
GBEI	qGBEI-3.3t	3:16902997	3	16902997	5.7946	-0.0243	0.0716	0.0007	1.534	1.60558e-06	SUG	0.3812
GLEI	qGLEI-3.6t	3:22367962	3	22367962	13.833	0.0248	0.0958	0.0011	3.064	1.47052e-14	SIG	0.3565
GREI	qGREI-3.7t	3:23756968	3	23756968	6.8876	-0.0197	-0.0109	0.0002	0.8942	1.29624e-07	SIG	0.2029
GBEI	qGBEI-3.4t	3:31362584	3	31362584	16.3456	-0.046	-0.0164	0.0017	3.729	4.51845e-17	SIG	0.2913
GREI	qGREI-3.8t	3:35669404	3	35669404	18.759	-0.0326	-0.0491	0.0006	2.1583	1.74447e-19	SIG	0.1725
GREI	qGREI-4.1t	4:623745	4	623745	14.2777	-0.0291	0.0138	0.0004	1.5685	5.28205e-15	SIG	0.1507
GBEI	qGBEI-4.1t	4:4547702	4	4547702	11.825	-0.001	0.5041	0.0015	3.2543	1.49758e-12	SIG	0.1362
GREI	qGREI-4.3t	4:11450272	4	11450272	4.2777	-0.0031	0.1252	0.0002	0.8622	5.2783e-05	SUG	0.06232
GREI	qGREI-4.4t	4:18916709	4	18916709	22.2048	-0.0353	0.1434	0.0004	1.6345	6.25263e-23	SIG	0.07971
GBEI	qGBEI-4.4t	4:31930292	4	31930292	3.8016	0.0037	0.227	0.0004	0.9782	0.000157971	SUG	0.1638
GBEI	qGBEI-5.1t	5:4188985	5	4188985	15.559	0.0445	-0.015	0.0004	0.9242	2.7641e-16	SIG	0.05652
GBEI	qGBEI-5.2t	5:5369111	5	5369111	13.9629	0.0407	-0.1146	0.0014	3.0196	1.09039e-14	SIG	0.2449
GREI	qGREI-5.3t	5:5369111	5	5369111	21.0386	-0.0349	0.0491	0.0009	3.3962	9.16587e-22	SIG	0.2449
GREI	qGREI-5.5t	5:14585838	5	14585838	18.2755	0.002	0.182	0.001	3.7496	5.3108e-19	SIG	0.4855
GREI	qGREI-5.7t	5:19400944	5	19400944	6.8623	-0.0045	0.177	0.0004	1.3896	1.374e-07	SIG	0.08116
GLEI	qGLEI-5.5t	5:23648484	5	23648484	20.4217	-0.0443	0.057	0.0012	3.4451	3.79386e-21	SIG	0.1826
GLEI	qGLEI-6.1t	6:1793203	6	1793203	6.8536	-0.0233	-0.0929	0.0004	1.138	1.40177e-07	SIG	0.1971
GLEI	qGLEI-6.2t	6:6962857	6	6962857	6.4207	0.022	-0.0767	0.0006	1.6111	3.79809e-07	SUG	0.3609
GBEI	qGBEI-6.3t	6:10106990	6	10106990	4.5979	-0.0238	-0.0174	0.0005	1.1628	2.52529e-05	SUG	0.3841
GREI	qGREI-6.2t	6:12194040	6	12194040	4.1384	-0.0017	0.1611	0.0002	0.8366	7.27314e-05	SUG	0.1116
GLEI	qGLEI-6.3t	6:25000609	6	25000609	39.1591	-0.0662	-0.009	0.0028	7.9701	6.95652e-40	SIG	0.242
GREI	qGREI-6.3t	6:25000609	6	25000609	12.7796	-0.0273	0.0223	0.0006	2.1012	1.66293e-13	SIG	0.242
GLEI	qGLEI-6.5t	6:27242778	6	27242778	4.2189	-0.0018	0.0537	0.0003	0.9468	6.04242e-05	SUG	0.487
GREI	qGREI-7.1t	7:2330281	7	2330281	6.137	0.0112	0.0832	0.0002	0.7573	7.29851e-07	SUG	0.1
GREI	qGREI-7.4t	7:23214398	7	23214398	7.7562	0.0214	0.014	0.0003	1.0224	1.7543e-08	SIG	0.2377
GLEI	qGLEI-7.2t	7:29358293	7	29358293	54.2551	-0.0772	-0.0002	0.0016	4.4026	5.58313e-55	SIG	0.07246
GBEI	qGBEI-8.1t	8:5395057	8	5395057	4.5617	-0.0235	-0.0269	0.0005	1.1694	2.74465e-05	SUG	0.4043
GREI	qGREI-8.1t	8:9431513	8	9431513	12.1606	-0.0263	0.0235	0.0005	1.8061	6.91658e-13	SIG	0.2246
GLEI	qGLEI-8.1t	8:16905086	8	16905086	8.8783	0.0039	0.1529	0.0008	2.2419	1.32448e-09	SIG	0.4725
GREI	qGREI-8.7t	8:26895718	8	26895718	27.1936	0.0374	-0.1666	0.0009	3.1629	6.41841e-28	SIG	0.1116
GLEI	qGLEI-9.1t	9:751875	9	751875	8.8011	0	0.2011	0.0008	2.2604	1.58212e-09	SIG	0.3725
GBEI	qGBEI-9.3t	9:7025369	9	7025369	4.3622	-0.0016	-0.1742	0.0005	1.1308	4.34427e-05	SUG	0.05217
GBEI	qGBEI-9.6t	9:11314006	9	11314006	4.4112	-0.0232	-0.0008	0.0005	1.0048	3.88141e-05	SUG	0.3043
GLEI	qGLEI-10.1t	10:114412	10	114412	5.8081	0.0228	0.0353	0.0005	1.4774	1.55621e-06	SUG	0.4464
GREI	qGREI-10.1t	10:4002729	10	4002729	7.4002	-0.0186	0.0787	0.0004	1.3742	3.98196e-08	SIG	0.3101
GBEI	qGBEI-10.1t	10:11932671	10	11932671	7.1793	0.0292	-0.0468	0.0009	1.9473	6.6224e-08	SIG	0.458
GREI	qGREI-10.2t	10:22325397	10	22325397	4.7447	-0.0155	-0.0423	0.0002	0.6608	1.80105e-05	SUG	0.2275
GREI	qGREI-11.1t	11:3586629	11	3586629	5.4898	0.0157	-0.0556	0.0003	1.0844	3.23918e-06	SUG	0.3725
GBEI	qGBEI-11.7t	11:22926741	11	22926741	4.8958	0.0221	0.0595	0.0006	1.2717	1.27166e-05	SUG	0.4406
GBEI	qGBEI-11.8t	11:23854971	11	23854971	6.1162	0.0002	0.1108	0.0007	1.555	7.65681e-07	SUG	0.442
GREI	qGREI-11.3t	11:23854971	11	23854971	7.1949	0.0107	-0.0696	0.0004	1.4367	6.38739e-08	SIG	0.442
GLEI	qGLEI-11.4t	11:25125695	11	25125695	5.4107	0.0029	-0.097	0.0005	1.3684	3.88624e-06	SUG	0.229
GBEI	qGBEI-12.1t	12:2621974	12	2621974	11.0782	-0.0367	-0.0543	0.0009	2.086	8.36056e-12	SIG	0.2304
GREI	qGREI-12.1t	12:9210612	12	9210612	6.8114	-0.006	-0.115	0.0003	1.2536	1.5448e-07	SIG	0.242
GLEI	qGLEI-12.1t	12:10151575	12	10151575	4.4479	0.0082	-0.1215	0.0004	1.118	3.56692e-05	SUG	0.1275
GREI	qGREI-12.5t	12:23426559	12	23426559	18.1306	-0.0323	-0.0404	0.0005	1.8379	7.4143e-19	SIG	0.1449
GREI	qGREI-12.6t	12:23453821	12	23453821	8.3137	-0.0058	0.0939	0.0005	1.688	4.85915e-09	SIG	0.2826
GLEI	qGLEI-12.3t	12:23487839	12	23487839	5.6327	0.0026	0.2974	0.0005	1.414	2.33083e-06	SUG	0.05217
GLEI	qGLEI-12.4t	12:24161348	12	24161348	10.6406	0.0319	0.0171	0.0006	1.6953	2.29001e-11	SIG	0.1942
GLEI	qGLEI-12.5t	12:25514772	12	25514772	7.1097	0.026	-0.0095	0.0006	1.6649	7.77316e-08	SIG	0.3377
Note: Add, additive effect; Dom, dominance effect; SIG, significant; SUG, suggested. QTNs exhibiting pleiotropic effects were highlighted in orange. QTNs detected in both single- and two-environment analyses were highlighted in green.

## Sheet: Table S4
Table S4 QEIs of GBEI, GLEI and GREI detected in two-environment analysis
Trait	QEI name	SNP marker	Chromosome	Position (bp)	LOD (QE)	add*env	dom*env	variance	r^2 (%)	P-value	Significance	MAF
QREI	qGREI-1.1i	1:41374783	1	41374783	3.7283	0.0018	0.0935	0.0002	0.7527	0.000186991	SUG	0.2609
QBEI	qGBEI-2.2i	2:3933551	2	3933551	13.8467	0.0418	0.0273	0.0017	3.8494	1.42503e-14	SIG	0.1116
QREI	qGREI-2.3i	2:19642336	2	19642336	9.7663	-0.0233	-0.0409	0.0006	2.012	1.71438e-10	SIG	0.08696
QBEI	qGBEI-2.6i	2:26153319	2	26153319	9.8003	0.0352	0.0027	0.0012	2.6875	1.58524e-10	SIG	0.4812
QREI	qGREI-2.7i	2:26455982	2	26455982	11.2256	0.0253	-0.0011	0.0006	2.3241	5.95369e-12	SIG	0.08261
QLEI	qGLEI-2.4i	2:33587688	2	33587688	15.8839	0.0391	-0.0251	0.0015	4.2649	1.3082e-16	SIG	0.07246
QREI	qGREI-4.2i	4:10117269	4	10117269	6.4523	-0.0111	-0.1086	0.0004	1.3145	3.53142e-07	SUG	0.1522
QBEI	qGBEI-4.3i	4:29372997	4	29372997	4.3363	-0.0087	-0.1023	0.0005	1.1675	4.61147e-05	SUG	0.4971
QLEI	qGLEI-5.6i	5:25726382	5	25726382	15.4898	0.0386	0.0124	0.0015	4.1535	3.24133e-16	SIG	0.113
QBEI	qGBEI-6.1i	6:1573813	6	1573813	7.2819	0.0299	-0.0237	0.0009	1.98	5.22888e-08	SIG	0.1
QBEI	qGBEI-6.2i	6:4771954	6	4771954	5.9708	-0.0272	0.0178	0.0007	1.6164	1.07011e-06	SUG	0.4203
QBEI	qGBEI-6.4i	6:22672675	6	22672675	4.1098	-0.0052	-0.2331	0.0005	1.1056	7.76881e-05	SUG	0.1
QBEI	qGBEI-7.2i	7:23272802	7	23272802	11.7204	0.0381	0.0416	0.0015	3.2349	1.9055e-12	SIG	0.387
QLEI	qGLEI-8.3i	8:22185608	8	22185608	9.3321	0	0.2742	0.0009	2.4508	4.65802e-10	SIG	0.07246
QREI	qGREI-8.5i	8:22185608	8	22185608	11.3852	0.0095	0.2189	0.0006	2.3584	4.12288e-12	SIG	0.07246
QLEI	qGLEI-11.2i	11:19967951	11	19967951	10.0169	-0.0307	0.0199	0.0009	2.6367	9.62703e-11	SIG	0.2116
QLEI	qGLEI-11.3i	11:22543319	11	22543319	4.9751	0.0074	0.0817	0.0005	1.2875	1.05952e-05	SUG	0.2507
QBEI	qGBEI-11.10i	11:25140984	11	25140984	7.4142	-0.0307	0.0154	0.0009	2.0169	3.85502e-08	SIG	0.3928
QREI	qGREI-11.4i	11:27580115	11	27580115	31.9144	-0.044		0.0019	7.0913	7.98406e-34	SIG	0.06377
QBEI	qGBEI-12.5i	12:18110909	12	18110909	24.8378	0.0567	0.0854	0.0032	7.1686	1.45592e-25	SIG	0.05217
QREI	qGREI-12.3i	12:19480373	12	19480373	24.7772	-0.0377	-0.0749	0.0015	5.3718	1.67391e-25	SIG	0.09565
Note: add*env, additive-by-environment interaction; dom*env, dominance-by-environment interaction. QTNs exhibiting pleiotropic effects were highlighted in orange. QTNs detected both single enviroment and QEI were highlighted in blue.

## Sheet: Table S5
Table S5 Genes or QTLs related to starch or endosperm development in rice
GO/TO clasification	Gene name	Gene ID	Chr.	Nearby QTN/QEI	Mutation type	Annotation
TO:0000104	OsNAC20; ONAC020	LOC_Os01g01470	1			NAC transcription factor
GO:0010581	OsSQD2.2	LOC_Os01g04920	1	qGLEI-1.1t	no mutation	Sulfoquinovosyltransferase-like Enzyme
TO:0000266	SSG4	LOC_Os01g08420	1			EMB2410, putative, expressed
TO:0000098	OsROS1; ROS1a; DNG702	LOC_Os01g11900	1			hhH-GPD superfamily base excision DNA repair protein, DNA demethylase; thick aleurone 2-1; DNA glycosylase
TO:0000104	OsSar1c	LOC_Os01g15010	1			Small GTPase
TO:0000266	OsYUC9	LOC_Os01g16714	1			YUCCA (YUC) flavin-containing monooxygenase; IAA biosynthesis gene
GO:0010581	CSA	LOC_Os05g06480	1			R2R3-type MYB gene
TO:0000104	OsSar1a	LOC_Os01g23620	1			Small GTPase
TO:0000104	OsNAC26; ONAC026	LOC_Os01g29840	1			NAC transcription factor
GO:2000904	OsPLGG1a	LOC_Os01g32830	1	qGLEI-1.2t	no mutation	chloroplastic glycolate/glycerate transporter
GO:0010581	OsAGPL2; OsAPL2; shr1; GIF2	LOC_Os01g44220	1			glucose-1-phosphate adenylyltransferase large subunit, chloroplast precursor,
TO:0000104	OsCADT1; FLO20; SHMT4	LOC_Os01g65410	1			serine hydroxymethyltransferase, mitochondrial precursor
TO:0000196	OsAAP6; qPC1	LOC_Os01g65670	1			amino acid transporter
TO:0000104	RECA3	LOC_Os01g67510	1			mitochondrial DNA recombinase
TO:0000266	WCR1	LOC_Os01g69270	1			F-box and other domain containing protein
TO:0000266	OsBip1; BiP3	LOC_Os02g02410	2			Endoplasmic Reticulum Chaperone
GO:0019252	OsUgp2	LOC_Os02g02560	2			UTP--glucose-1-phosphate uridylyltransferase
GO:0010581	OsMADS29	LOC_Os02g07430	2	qGBEI-2.1s	no mutation	MADS-box family gene with MIKCc type-box
GO:0010581	LA2; LAZY2	LOC_Os02g08380	2			CR084 protein
TO:0000104	OsBT1	LOC_Os02g10800	2			mitochondrial carrier protein
GO:0010581	OsDAF1; OsLecRK5; OsLecRK-S.7; AP1	LOC_Os02g26160	2			lectin receptor-like kinase
TO:0000196	OsBEIIb; be2b	LOC_Os02g32660	2			1,4-alpha-glucan-branching enzyme, chloroplast precursor
GO:2000881	OsMYB30	LOC_Os02g41510	2			MYB family transcription factor
TO:0000196	OsMADS6; MFO1; AFG1	LOC_Os02g45770	2			MADS-box family gene with MIKCc type-box
TO:0000196	OsAAP10	LOC_Os02g49060	2			amino acid transporter
TO:0000196	OsNF-YB1; OsHAP3K; OsEnS-41	LOC_Os02g49410	2			histone-like transcription factor and archaeal histone
TO:0006007	OsGS1; OsGS1;1; OsGLN1;1; λGS28	LOC_Os02g50240	2			histone-like transcription factor and archaeal histone
GO:0004556	RAmy1A	LOC_Os02g52710	2			alpha-amylase precursor
GO:0010581	OsPHO1;2	LOC_Os02g56510	2			phosphate transporter 1
TO:0000104	OsNDUFA9; flo13	LOC_Os02g57180	2			NADH dehydrogenase 1 alpha subcomplex subunit 9,mitochondrial precursor
TO:0000196	flo10	LOC_Os03g07220	3			PPR repeat domain containing protein
TO:0000266	GOT1B; glup2; gpa4	LOC_Os03g11100	3			vesicle transport protein GOT1B
GO:0010581	DG1	LOC_Os03g12790	3			MATE efflux family protein
TO:0000104	GLUP6; GEF; OsVPS9A; gpa2	LOC_Os03g15650	3			vacuolar sorting protein,Guanine Nucleotide Exchange Factor
TO:0000266	OsLTPL36	LOC_Os03g25350	3			lipid transfer protein
TO:0006007	du3; OsCBP20	LOC_Os03g12790	3	qGREI-3.7t	no mutation	RNA recognition motif containing protein
GO:0010581	OsRGB1	LOC_Os03g46650	3			WD domain, G-beta repeat domain containing protein
TO:0000104	FLO6	LOC_Os03g48170	3			CBM48 domain-containing protein
TO:0000266	OsBiP2	LOC_Os03g50250	3			Endoplasmic Reticulum Chaperone
GO:0019252	OsAPL1; OsAGPL1; OsAGPL3	LOC_Os03g52460	3			large subunit of ADP-glucose pyrophosphorylase
GO:0019252	OsPho1	LOC_Os03g55090	3	qGBEI-3.4t	no mutation	plastidial phosphorylase; endosperm starch phosphorylase
TO:0000196	GPA3	LOC_Os03g61950	3			regulator of post-Golgi vesicular Traffic; glutelin precursor accumulation
TO:0000104	FLO19	LOC_Os04g02900	4			dehydrogenase E1 component domain containing protein
TO:0006007	OsSRT1; SRT701; OsSIRT701	LOC_Os04g20270	4	qGREI-4.3t	no mutation	transcriptional regulator Sir2 family protein
TO:0006007	GIF1; OsCIN2	LOC_Os04g33740	4			glycosyl hydrolases
TO:0000196	bHLH144	LOC_Os04g35010	4
TO:0006007	d11; CYP724B1; CPB1; sg4; cl4; NBG4; GNS4	LOC_Os04g39430	4			cytochrome P450
	OsSSIIIb	LOC_Os04g53310	4	qGREI-4.5s	non-synonymous mutation	soluble starch synthase 3, chloroplast precursor
TO:0006007	flo2	LOC_Os04g55230	4			tetratricopeptide repeat domain containing protein
TO:0000266	OsPK3	LOC_Os04g58110	4			pyruvate kinase
TO:0000266	OsMT2b	LOC_Os05g02070	5	qGLEI-5.1s	UTR-5' mutation	metallothionein
TO:0000196	RSR1	LOC_Os05g03040	5	qGLEI-5.2s	no mutation	AP2 domain containing protein
TO:0000266	Chalk5	LOC_Os05g06480	5	qGREI-5.1s	no mutation	vacuolar H+-translocating pyrophosphatase;grain chalkiness
TO:0000266	OsTAR1	LOC_Os05g07720	5	qGBEI-5.1t	no mutation	tryptophan aminotransferase; IAA biosynthesis gene
TO:0000196	PPR5	LOC_Os05g11700	5			pentatricopeptide repeat (PPR) protein
GO:0010581	OsGCS1	LOC_Os05g18730	5			generative cell specific-1
TO:0000266	OsBiP3	LOC_Os05g30480	5			Endoplasmic Reticulum Chaperone
TO:0000104	flo4; OsPPDKB; OsC4PPDK	LOC_Os04g55230	5			pyruvate, phosphate dikinase, chloroplast precursor
GO:0019252	OsSSIV-2	LOC_Os05g45720	5			starch synthase
TO:0000196	OsPDCD5	LOC_Os05g47446	5	qGBEI-5.7s，qGREI-5.9s	no mutation	programmed cell death
GO:0019252	OsAGPL1; OsAPL3	LOC_Os05g50380	5			glucose-1-phosphate adenylyltransferase large subunit, chloroplast precursor
GO:0010581	NRR; CRCT	LOC_Os05g51690	5			CCT motif family protein
TO:0002656	OsACS6; SSG6	LOC_Os06g03990	6	qGBEI-6.1i，qGREI-6.1s，qGLEI-6.1m	no mutation	aminotransferase, classes I and II, domain containing protein
TO:0006007	wx; qGC-6; Wx-mq; Wx-op	LOC_Os06g04200	6	qGBEI-6.1i，qGREI-6.1s，qGLEI-6.1t	splice site mutation	granule-bound starch synthase
TO:0000462	OsSSI; SSS1	LOC_Os06g06560	6			starch synthase I
GO:0010581	AID1; OsMYBR57	LOC_Os06g08290	6			MYB family transcription factor
TO:0000462	ALK; OsSSIIa	LOC_Os06g12450	6	qGLEI-6.2t	non-synonymous mutation, splice site mutation	soluble starch synthase 2-3, chloroplast precursor
TO:0000104	PFPβ	LOC_Os06g13810	6			pyrophosphate--fructose 6-phosphate 1-phosphotransferase subunit beta
TO:0000266	OsNF-YB9; OsHAP3D	LOC_Os06g17480	6	qGBEI-6.3t	no mutation	histone-like transcription factor and archaeal histone
TO:0000266	OsGWD1; LSE1	LOC_Os06g30310	6			alpha-glucan water dikinase, chloroplast precursor
TO:0000266	OsbZIP50; OsbZIP74	LOC_Os06g41770	6	qGLEI-6.3t，qGREI-6.3t，qGLEI-6.4s，qGREI-6.4s	no mutation	bZIP transcription factor domain containing protein
TO:0000104	GPA5	LOC_Os06g43560	6			phox domain-containing protein
TO:0000104	TWINKLE	LOC_Os06g45980	6			mitochondrial DNA helicase,toprim domain-containing protein
TO:0000196	Du13; TL1	LOC_Os03g12790	6			C2H2 zinc finger protein
TO:0000462	OsFD2; OsbZIP55	LOC_Os06g50600	6			bZIP transcription factor
GO:0010581	OsSAC1	LOC_Os07g02520	7			endoplasmic reticulum protein
TO:0000196	OsPK2; PKpα1	LOC_Os07g08340	7			plastidic pyruvate kinase
GO:0010581	RISBZ1; OsbZIP58	LOC_Os07g08420	7			bZIP transcription factor domain containing protein
GO:0019252	OsAPL4; OsAGPL4	LOC_Os07g13980	7			large subunit of ADP-glucose pyrophosphorylase
GO:2000881	OsBZR1	LOC_Os07g39220	7	qGLEI-7.1s，qGREI-7.4t，qGBEI-7.2i	no mutation	BES1/BZR1 homolog protein
TO:0000266	GL7; GW7	LOC_Os07g41200	7			LONGIFOLIA protein
TO:0000266	GL7NR	LOC_Os07g41210	7			negative regulator of GL7
GO:0010581	OsDPE1	LOC_Os07g43390	7			disproportionating enzyme
TO:0000196	OsbZIP60; O3; OPAQUE3	LOC_Os07g44950	7			basic leucine zipper transcription factor
GO:0005983	OsDPE2	LOC_Os07g46790	7			4-alpha-glucanotransferase
TO:0000196	FLO18	LOC_Os07g48850	7	qGLEI-7.2t	no mutation	PPR repeat containing protein
GO:2000904	OsHT; OsLHT1	LOC_Os08g03350	8			amino acid transporter
GO:0019252	OsGPT1	LOC_Os08g08840	8	qGBEI-8.1t		phosphate/phosphate translocator
TO:0006007	OsSSIIIa; Flo5	LOC_Os08g09230	8	qGBEI-8.1t	non-synonymous mutation, splice site mutation	starch synthase III
GO:0019252	OsAPS2; OsAGPS2a; OsAGPS2b; shr-2	LOC_Os08g25734	8			glucose-1-phosphate adenylyltransferase large subunit, chloroplast precursor
TO:0000266	FucT	LOC_Os08g36840	8			glycoprotein 3-alpha-L-fucosyltransferase A
GO:0004556	OsAmy3D; RAmy3D	LOC_Os08g36910	8			alpha-amylase precursor
TO:0000104	RL1	LOC_Os08g41380	8			mitochondria localized P-type pentatricopeptide repeat protein
GO:0019252	OsAPS1; OsAGPS1	LOC_Os09g12660	9	qGBEI-9.3t	no mutation	small subunit of ADP-glucose pyrophosphorylase
TO:0000336	OsCyb5; qSRMP9	LOC_Os09g16920	9	qGBEIs-9.4t	no mutation	desaturase/cytochrome b5 protein
GO:2000904	SLL1; AH2; OsKANADI1	LOC_Os09g23200	9			KANADI1,SHAQKYF class MYB family transcription factor
TO:0006007	OsCesA9; Bc6; BC88; Osfc16	LOC_Os09g25490	9	qGLEI-9.3s	no mutation	CESA9 - cellulose synthase
TO:0000266	OsDEP1; DN1; qPE9-1; qNGR9	LOC_Os09g26999	9			keratin-associated protein 5-4
TO:0000196	OsbZIP76	LOC_Os09g34880	9			basic region leucine zipper domain containing protein
TO:0000266	OsVPS22	LOC_Os09g36020	9			EAP30/Vps36 family domain containing protein
GO:0019252	OspPGM	LOC_Os10g11140	10			phosphoglucomutase
TO:0000196	OsNF-YC12; OsNF-YC11; OsHAP5L	LOC_Os10g11580	10			histone-like transcription factor and archaeal histone
TO:0000196	OsAlaAT1; AlaAT; LNUE1	LOC_Os10g25130	10			aminotransferase, classes I and II, domain containing protein
TO:0000211	OsGluA2; qGPC-10	LOC_Os10g26060	10			glutelin type-A2 precursor
TO:0000196	FLO7	LOC_Os10g32680	10			floury endosperm
TO:0000266	SPK	LOC_Os10g39420	10			CAMK_CAMK_like.8 - CAMK includes calcium/calmodulin depedent protein kinases
TO:0000211	OsCAO1; PGL	LOC_Os10g41780	10	qGREI-10.2t	no mutation	chlorophyll a oxygenase
GO:2000904	OsPLGG1b	LOC_Os10g42780	10			lrgB-like family protein
TO:0000266	OsGalLDH; L-GalLDH	LOC_Os11g04740	11			FAD-binding and arabino-lactone oxidase domains containing protein
TO:0000266	OsPK1	LOC_Os11g05110	11			pyruvate kinase
TO:0000462	RCN1; FDR2; OsCEN2	LOC_Os11g05470	11			RCN1 Centroradialis-like1 homogous to TFL1 gene; contains Pfam profile PF01161; Phosphatidylethanolamine-binding protein
TO:0000104	PDIL1-1; PDIL1;1; esp2	LOC_Os11g09280	11			OsPDIL1-1 protein disulfide isomerase PDIL1-1
TO:0000266	OsSMK1	LOC_Os11g10740	11			tetratricopeptide-like helical
TO:0000196	OsNAC025; ONAC025; SS1	LOC_Os11g31330	11			no apical meristem protein
TO:0000266	OsPK4	LOC_Os12g05110	12	qGBEI-12.1t	no mutation	pyruvate kinase
TO:0000266	OsYUC11	LOC_Os12g08780	12			YUCCA (YUC) flavin-containing monooxygenase; IAA biosynthesis gene
TO:0000266	OsHsp70cp-2; cpHSP70-2; flo11-2; FLO11	LOC_Os12g14070	12			DnaK family protein
TO:0000104	OsSar1b	LOC_Os12g37360	12			Small GTPase
TO:0000104	OsRab5a; gpa1; glup4	LOC_Os12g43550	12			ras-related protein
Note: The five candidate genes were highlighted in red.
GO:0019252

## Sheet: Table S6
Table S6 Reported QTLs for expansion overlapping stable QTNs
Chr.		QTN/QEI/QTL/Gene	SNP/Marker interval	Start	End	Trait	Candidate genes	Reference
1	GLEI	qGLEI-1.1m	1:1969886	1318786	2620986	GLEI
1		unnamed	R753-G359	1890153	4753916	GREI		Ge et al., 2005
2	GREI	qGREI-2.1m	2:611544	453144	769944	GREI
2		unnamed	R2510-RM211	535004	535324	GLEI		Ge et al., 2005
3	GLEI	qGLEI-3.1m	3:1750639	1215939	2285339	GLEI
3		qBER3	RG104–RG348	484860	1450227	GBEI		Govindaraj et al., 2009
3	GREI	qGREI-3.1m	3:9438871	8904171	9973571	GREI
3		unnamed	C1176-C316	6001347	10905247	GREI		He et al., 2003
3	GREI	qGREI-3.2m	3:12471369	11936669	13006069	GREI
3	GBEI	qGBEI-3.1m	3:12524531	11989831	13059231	GBEI
3	GREI	qGREI-3.3s	3:12635022	12100322	13169722	GREI
3	GLEI	qGLEI-3.4s	3:13195006	12660306	13729706	GLEI
3		unnamed	RM282-MRG5959	12407382	14506661	GLEI		Wang et al., 2007
3	GREI	qGREI-3.4s	3:15578729	15044029	16113429	GREI
3		unnamed	RM232-G144	15335340	15335563	GBEI		Ge et al., 2005
3		ke3.1	RM7-RZ598(RZ251)	16065308	22830688	GLEI		Li et al., 2004
3	GLEI	qGLEI-3.6m	3:22367962	21833262	22902662	GLEI
3	GREI	qGREI-3.7m	3:23756968	23222268	24291668	GREI
3	GBEI	qGBEI-3.4m	3:31362584	30827884	31897284	GBEI
3		qSRE3	RM3919-RM5813	19641907	30974154	GLEI		Shen et al., 2011
3		unnamed	RG393-C1087	21985436	21985804	GREI		He et al., 2003
3		qBRE3	RM426-RM1350	27588613	28676564	GLEI		Shen et al., 2011
3		qBER3	RZ448–RZ519	28812372	28789373	GBEI		Govindaraj et al., 2009
3		qCRE-3	G249-G164	23088539	30313472	GLEI		Zhang et al., 2004
3		er3.1	RM55–RM520	30912691	30912804	GLEI		Swamy et al., 2012
4	GBEI	qGBEI-4.1m	4:4547702	4324602	4770802	GBEI
4		qER-4	C933-C946	4439573	12642088	GLEI		Liu et al., 2008
4	GREI	qGREI-4.4m	4:18916709	18693609	19139809	GREI
4		qGE4.1		18530000	20570000	GLEI		Arikit et al., 2019
5	GLEI	qGLEIs-5.2m	5:864285	530985	1197585	GLEI	OsMT2b
5		qGREI5	GM5_2–GM5_13	935460	3136974	GREI		Thi et al., 2020
5	GBEI	qGBEI-5.7s	5:27297932	26964632	27631232	GBEI
5	GREI	qGREI-5.9s	5:27327288	26993988	27660588	GREI
5		qCRE5-1	RM274-RZ225	26848154	27118665	GLEI		Shen et al., 2005
6	GBEI	qGBEI-6.1i	6:1573813	1154313	1993313	GBEI	wx; qGC-6; Wx-mq; Wx-op
6	GREI	qGREI-6.1s	6:1769224	1349724	2188724	GREI
6	GREI	qGLEI-6.1m	6:1793203	1373703	2212703	GLEI
6		qCRE-6	RM170-RM190	1764586	1764729	GLEI		Tian et al., 2005
6		unnamed	Waxy-C474	1764623	1769657	GREI		He et al., 2003
6		unnamed	Waxy-C1946	1764623	1769657	GBEI		Ge et al., 2005
6		unnamed	Waxy-C1946	1764623	1769657	GLEI		Ge et al., 2005
6	GBEI	qGBEI-6.2i	6:4771954	4352454	5191454	GBEI
6		qBRE6	RM6917-RM8258	4067441	4737895	GLEI		Shen et al., 2011
6		qSORE6	RM6917-RM8258	4067441	4737895	GLEI		Shen et al., 2011
6		qSRE6	RM6176-AP3510	4611283	4611441	GLEI		Shen et al., 2011
6		qCRE6	RM111-RM276	5096744	6230185	GLEI		Shen et al., 2005
6	GLEI	qGLEI-6.2m	6:6962857	6543357	7382357	GLEI	ALK; OsSSIIa
6		qGE6.1	RM276-RM549	6230045	6976638	GLEI		Arikit et al., 2019
6		qLER6	RZ667-Pgi2	6927624	6928433	GLEI		Govindaraj et al., 2009
7	GLEI	qGLEI-7.1s	7:23128093	22412393	23843793	GLEI
7	GREI	qGREI-7.4m	7:23214398	22498698	23930098	GREI
7	GBEI	qGBEI-7.2i	7:23272802	22557102	23988502	GBEI
7		qCRE7	RZ264-RZ626	23106262	23106689	GLEI		Shen et al., 2005
8	GBEI	qGBEI-8.1m	8:5395057	4881357	5908757	GBEI	OsSSIIIa; Flo5
8	GREI	qGREI-8.1m	8:9431513	8917813	9945213	GREI
8	GREI	qGREI-8.2s	8:9487709	8974009	10001409	GREI
8	GLEI	qGLEI-8.1m	8:16905086	16391386	17418786	GLEI
8		unnamed	RZ562-RG978	5421297	17438003	GLEI		Ahn et al., 1993
9	GBEI	qGBEI-9.7s	9:22751972	22421472	23082472	GBEI
9		qBRE9	RM205-RM1026	22720624	22605341	GLEI		Shen et al., 2011
11	GREI	qGREI-11.1m	11:3586629	3407729	3765529	GREI
11	GBEI	qGBEI-11.1s	11:3918552	3739652	4097452	GBEI
11	GBEI	qGBEI-11.2s	11:5636418	5457518	5815318	GBEI
11	GBEI	qGBEI-11.3s	11:6917489	6738589	7096389	GBEI
11		erl11-1	RM1812-RM209	2405106	17808461	GLEI		Amaravathi et al., 2007
11		unnamed	RG118-C794	3035813	4413928	GLEI		Ge et al., 2005
12	GREI	qGREI-12.1m	12:9210612	8832712	9588512	GREI
12	GLEI	qGLEI-12.1m	12:10151575	9773675	10529475	GLEI
12		qGREI12	GM12_4-GM12_8	5479300	12122946	GREI		Thi et al., 2020
Note: QTN or QEI detected in this study were highlighted in grey. Candidate genes were highlighted in red.
Reference
Ahn, S., Bollich, C., Mcclung, A., and Tanksley, S. D. (1993). RFLP analysis of genomic regions associated with cooked- kernel elongation in rice. Theor. Appl. Genet. 87 (1-2), 27-32. doi: 10.1007/BF00223739
Amarawathi, Y., Singh, R., Singh, A. K., Singh, V. P., Mohapatra, T., Sharma, T. R., et al. (2007). Mapping of quantitative trait loci for basmati quality traits in rice (Oryza sativa L.). Mol. Breed. 21, 49-65.
Arikit, S., Wanchana, S., Khanthong, S., Saensuk, C., Thianthavon, T., Vanavichit, A., et al. (2019). QTL-seq identifies cooked grain elongation QTLs near soluble starch synthase and starch branching enzymes in rice (Oryza sativa L.). Sci. Rep. 9 (1), 1-10. doi: 10.1038/s41598-019-44856-2
Ge, X., Xing, Y. Z., Xu, C. G., and He, Y. Q. (2005). QTL analysis of cooked rice grain elongation, volume expansion, and water absorption using a recombinant inbred population. Plant Breed. 124 (2), 121-126.
Govindaraj, P., Vinod, K., Arumugachamy, S., and Maheswaran, M. (2009). Analysing genetic control of cooked grain traits and gelatinization temperature in a double haploid population of rice by quantitative trait loci mapping. Euphytica 166 (2), 165-176.
He, Y., Xing, Y., Ge, X., Li, X., and Xu, C. (2003). Gene mapping for elongation index related traits on cooked rice grain quality (in Chinese). Mol. Plant Breed. 1 (5/6), 613-619.
Li, J., Xiao, J., Grandillo, S., Jiang, L., Wan, Y., Deng, Q., et al. (2004). QTL detection for rice grain quality traits using an interspecific backcross population derived from cultivated Asian (O. sativa L.) and African (O. glaberrima S.) rice. Genome 47(4), 697-704. doi: 10.1139/g04-029
Liu, L., Yan, X. Y., Jiang, L., Zhang, W. W., Wang M. Q., Zhou, S. R., et al. (2008). Identification of stably expressed quantitative trait loci for cooked rice elongation in non-Basmati varieties. Genome 51(2), 104-112. doi: 10.1139/g07-106
Shen, N., Lai, K., Nian, J., Zeng, D., Hu, J., Gao, Z., et al. (2011) Mapping and genetic analysis of quantitative trait loci for related traits of cooked rice (in Chinese). Chin. J. Rice Sci. 25 (5), 475-482. doi: 10.3969/j.issn.1001-7216.2011.05.004
Shen, S., Zhuang, J., Wang S, Shu, Q., Bao, J., Xia, Y., et al. (2005). Analysis on the QTLs with main, epistasis and genotype- environmental interaction effects for cooked rice elongation (in Chinese). Chinese J. Rice Sci. 19, 319-322.
Swamy, B. P. M., Kaladhar, K., Rani, S. N., Prasad, G. S. V., Viraktamath, B.C., Reddy, G. A., et al. (2012). QTL analysis for grain quality traits in 2 BC2F2 populations derived from crosses between Oryza sativa cv. Swarna and 2 accessions of O. nivara. J. Hered. 103 (3), 442-452. doi: 10.1093/jhered/esr145
Thi, K. M., Zheng, Y., Khine, E. E., Nyein, E. E., Lin, M. H. W., Oo, K. T., et al. (2020). Mapping of QTLs conferring high grain length-breadth relative expansion during cooking in rice cultivar Paw San Hmwe. Breed. Sci. 70, 551-557. doi: 10.1270/jsbbs.20040
Tian, R., Jiang, G. H., Shen, L. H., Wang, L. Q., and He, Y. Q. (2005). Mapping quantitative trait loci underlying the cooking and eating quality of rice using a DH population. Mol. Breed. 15 (2), 117-124.
Wang, L. Q., Liu, W. J., Xu, Y., He, Y. Q., Luo, L. J., Xing, Y. Z. et al. (2007). Genetic basis of 17 traits and viscosity parameters characterizing the eating and cooking quality of rice grain. Theor. Appl. Genet. 115 (4), 463-476. doi: 10.1007/s00122-007-0580-7
Zhang, G. H., Zeng, D. L., Guo, L. B., Qian, Q., Zhang, G. P. Teng, S., et al. (2004). Genetic dissection of cooked rice elongation in rice (Oryza sativa L.) (in Chinese). Yi Chuan 26(6), 887-892.
